# Supplementary material for: Transcriptomic Responses Induced in Muscle and Adipose Tissues of Growing Pigs by Intravenous Infusion of Sodium Butyrate
Source: Biology (Basel). 2021 Jun 20;10(6):559. doi: 10.3390/biology10060559 (PMC8234147; doi:10.3390/biology10060559)
Supplement: Supplementary file 1 [file biology-10-00559-s001.zip]

Archive with 1 entries (1 files):
- biology-1195670-supplementary.pdf
